# Supplementary material for: The Effect of Bifidobacterium animalis subsp. lactis MN-Gup on Glucose Metabolism, Gut Microbiota, and Their Metabolites in Type 2 Diabetic Mice
Source: Nutrients. 2024 May 29;16(11):1691. doi: 10.3390/nu16111691 (PMC11174421; doi:10.3390/nu16111691)
Supplement: Supplementary file 1 [file nutrients-16-01691-s001.zip]

Archive with 2 entries (2 files):
- Origin Data.xlsx
- Supplementary material.docx
