# Supplementary material for: The Effect of Bifidobacterium animalis subsp. lactis MN-Gup on Glucose Metabolism, Gut Microbiota, and Their Metabolites in Type 2 Diabetic Mice
Source: Nutrients. 2024 May 29;16(11):1691. doi: 10.3390/nu16111691 (PMC11174421; doi:10.3390/nu16111691)
Supplement: Supplementary file 1 [file nutrients-16-01691-s001.zip › Origin Data.xlsx]

## Sheet: Figure 2
ID	Group_name	Body_weight_0w	Body_weight_7w	Body_weight_13w	Fasting_blood_glucose_7w	Fasting_blood_glucose_13w	Glucose_7w_0min	Glucose_7w_30min	Glucose_7w_60min	Glucose_7w_90min	Glucose_7w_120min	Glucose_7w_AUC	Glucose_13w_0min	Glucose_13w_30min	Glucose_13w_60min	Glucose_13w_90min	Glucose_13w_120min	Glucose_13w_AUC	Incremental_AUC	Insulin_13w	HOMA_IR_13w
NC_1	NC	20.1	24.2	27.42	7.9	9.1	7.9	18.7	13.6	11.5	8.8	26.075	9.1	21.8	16.4	12.3	8.3	29.6	3.525	3.39995	1.37509
NC_2	NC	20.3	23.6	26.38	8.6	8.6	8.6	20.3	14.4	9.2	7.9	26.075	8.6	21.3	13.4	10.1	8.4	26.65	0.575	3.51506	1.34353
NC_3	NC	21.1	23.5	27.23	8.8	8.8	8.8	21.1	13.6	9.1	7.5	25.975	8.8	20.1	12.6	9.6	7.2	25.15	-0.825	3.60094	1.40837
NC_4	NC	19.8	24.8	26.18	8.7	8.9	8.7	20	13.3	11	10.8	27.025	8.9	18.5	14.3	10.4	8.2	25.875	-1.15	3.63017	1.43593
NC_5	NC	20.6	23.8	26.84	8.5	8.7	8.5	16.4	10.5	8.2	7.3	21.5	8.7	17.4	11.8	8.7	7	22.875	1.375	3.97551	1.5372
NC_6	NC	20.5	25.2	28.37	9.4	9.4	9.4	21	16.8	10.1	9.1	28.575	9.4	19.2	15.8	9.5	8.7	26.775	-1.8	3.75644	1.56936
MC_1	MC	20	27.2	33.58	17.6	14.3	17.6	33.3	31.1	28.5	25.5	57.225	14.3	27.2	25.2	23.9	21.8	47.175	-10.05	4.55107	2.89246
MC_2	MC	20.2	28.8	34.38	17.4	15.7	17.4	32.3	30.4	27.2	25.1	55.575	15.7	33.3	29.1	28.5	25.5	55.75	0.175	3.51506	2.45273
MC_3	MC	21.3	30.6	34.6	13.6	15	13.6	29.7	28.3	27.1	25.7	52.375	15	31.8	29.4	27.2	25.9	54.425	2.05	4.43596	2.95731
MC_4	MC	20.7	27.6	32.23	14.8	17.3	14.8	29	27.1	25.5	23.5	50.375	17.3	31.3	28.2	29.5	27.9	55.8	5.425	4.20573	3.23374
MC_5	MC	19.6	28	33.54	15.3	15.9	15.3	33.3	32.5	27.2	25.5	56.7	15.9	29	27.7	26.5	23.5	51.45	-5.25	3.16972	2.23994
MC_6	MC	20.1	29.9	33.19	16.4	16	16.4	30.6	29.3	28.5	25.2	54.6	16	33.3	32.5	27.2	25.5	56.875	2.275	3.66914	2.60917
MF_1	MF	20.4	28.1	29.19	17.8	12.2	17.8	31.3	30.1	28.5	25.5	55.775	12.2	27.8	25.1	23.7	21.7	46.775	-9	3.16972	1.71869
MF_2	MF	19.4	27	29.67	16.9	9.4	16.9	32.1	30.4	27.2	25.9	55.55	9.4	27.5	23.1	22.1	20.1	43.725	-11.825	3.97551	1.66088
MF_3	MF	21.9	26.2	28.82	17.3	9.1	17.3	33.3	29.5	28.8	24.8	56.325	9.1	28.9	24.5	22.7	20.7	45.5	-10.825	2.47905	1.00264
MF_4	MF	20.3	27.3	29.76	13.4	10.7	13.4	31.1	29.7	26.5	23.5	52.875	10.7	25.8	24.7	22.5	21.2	44.475	-8.4	3.18741	1.51579
MF_5	MF	19.4	27.1	27.97	15.7	10.9	15.7	30.7	30	27.2	25.5	54.25	10.9	28.1	26.1	24	22.7	47.5	-6.75	3.8604	1.87015
MF_6	MF	20.6	27.2	26.44	14.9	11.8	14.9	33.1	30.3	30	28.2	57.475	11.8	28.4	24.3	22.5	20.4	45.65	-11.825	3.18741	1.67162
L-MG_1	L-MG	20.5	27.7	27.85	17.8	11.5	17.8	33.3	29.6	26.7	25	55.5	11.5	27.7	25.7	23.8	22.4	47.075	-8.425	2.59416	1.32591
L-MG_2	L-MG	19.6	27.7	28.49	16.5	12.3	16.5	33.3	29.6	27.6	25.9	55.85	12.3	28.3	26.1	24.1	22.1	47.85	-8	3.2594	1.78181
L-MG_3	L-MG	21.5	29.2	30.67	13.5	12.7	13.5	32.6	30.2	27.9	26.4	55.325	12.7	27.7	26.7	25.3	23.7	48.95	-6.375	3.63017	2.04903
L-MG_4	L-MG	21.3	28.3	29.82	17.7	13.9	17.7	32.1	31.4	28.5	23.5	56.3	13.9	28.2	26.5	24.7	21.2	48.475	-7.825	4.78129	2.95378
L-MG_5	L-MG	20.8	28.9	28.76	17.9	12.6	17.9	29.3	28.8	26.8	24.3	53	12.6	29.7	27	25.2	23.7	50.025	-2.975	2.36394	1.32381
L-MG_6	L-MG	20	28	29.47	14.6	12.4	14.6	29.1	28.2	26.1	24.9	51.575	12.4	28.4	25.5	24.7	22.4	48	-3.575	2.47905	1.36623
H-MG_1	H-MG	21	26.8	27.44	13.4	12.5	13.4	33.3	30.7	27.2	25.7	55.375	12.5	28.3	27.1	25.7	23.6	49.575	-5.8	2.13371	1.1854
H-MG_2	H-MG	20.4	28.3	29.18	17.5	9.9	17.5	31.7	30.2	26.2	23.9	54.4	9.9	27.9	24.7	22.1	20.1	44.85	-9.55	2.9395	1.29338
H-MG_3	H-MG	19.2	28.6	29.48	15.9	13.3	15.9	31.8	30.8	28.1	24.3	55.4	13.3	28.2	25.5	23.7	22.7	47.7	-7.7	3.39995	2.00975
H-MG_4	H-MG	20.9	25.4	27.75	16.3	11.4	16.3	32.2	29.6	28.1	25.1	55.3	11.4	28.6	26.7	23.5	21.2	47.55	-7.75	2.70928	1.3727
H-MG_5	H-MG	19.3	28.1	29.42	17.4	13.3	17.4	28	27.2	25.8	23.5	50.725	13.3	27.3	26.1	22	21.7	46.45	-4.275	4.66618	2.75823
H-MG_6	H-MG	20.3	28.9	29.62	16.3	10.8	16.3	32.8	28.9	25.9	24.1	53.9	10.8	27.1	23.3	22.5	21.4	44.5	-9.4	3.39995	1.63198

## Sheet: Figure 4
ID	Group_name	sobs	shannon	simpson
NC_1	NC	138	2.39859	0.171861
NC_2	NC	117	1.90159	0.314354
NC_3	NC	159	3.31423	0.086697
NC_4	NC	139	2.40452	0.203777
NC_5	NC	161	2.97859	0.128114
NC_6	NC	136	2.69378	0.152793
MC_1	MC	96	1.98204	0.263577
MC_2	MC	155	2.40415	0.190085
MC_3	MC	111	1.94034	0.303129
MC_4	MC	101	1.97872	0.243556
MC_5	MC	109	1.77719	0.297384
MC_6	MC	109	2.01515	0.255309
MF_1	MF	138	1.87744	0.338831
MF_2	MF	154	2.40551	0.222656
MF_3	MF	159	2.41967	0.221638
MF_4	MF	172	3.02343	0.086206
MF_5	MF	169	2.4938	0.169197
MF_6	MF	199	2.76875	0.142467
L-MG_1	L-MG	131	2.44039	0.158021
L-MG_2	L-MG	171	2.26939	0.241615
L-MG_3	L-MG	125	1.85067	0.321347
L-MG_4	L-MG	142	2.19395	0.206057
L-MG_5	L-MG	213	3.15337	0.085792
L-MG_6	L-MG	161	2.64394	0.116456
H-MG_1	H-MG	188	3.67483	0.059906
H-MG_2	H-MG	129	2.31442	0.171715
H-MG_3	H-MG	144	2.67769	0.118925
H-MG_4	H-MG	132	2.96724	0.084623
H-MG_5	H-MG	135	2.34593	0.201378
H-MG_6	H-MG	201	3.05417	0.093202

## Sheet: Figure 5
ID	Group_name	Escherichia-Shigella	Staphylococcus	Aerococcus	Dubosiella	Proteus	Bifidobacterium	Kurthia	norank_f__Muribaculaceae	Enterococcus	Lactobacillus
NC_1	NC	12.2202	9.45437	0.229395	21.5632	34.2881	1.81222	0	4.16189	5.31542	0.203179
NC_2	NC	16.0937	5.44322	0.947075	0	59.9017	0.167131	0.963461	0.550549	4.87301	2.3595
NC_3	NC	0.00327708	0.0819269	1.58611	0	0.0163854	0.0589874	0	33.9046	0.209733	36.2215
NC_4	NC	0.042602	1.27478	0.966738	0.00655415	0.0327708	0.0196625	0.0196625	11.6009	0.50467	19.2168
NC_5	NC	0.0393249	0.0557103	0.114698	33.4753	0.00655415	0.550549	0.111421	22.8806	6.4624	0.714403
NC_6	NC	0.00983123	0.00655415	0	34.914	0.00327708	0	0.0589874	20.8062	0.0229395	21.8745
MC_1	MC	47.6454	36.854	0.485007	0.845486	1.45502	1.97935	0	0.00655415	1.60249	0.327708
MC_2	MC	21.5075	39.8001	1.1437	7.37998	3.37211	2.82812	0	0.314599	2.57906	0.56038
MC_3	MC	52.5348	1.35999	3.49009	5.35474	0	5.82009	1.05522	0	14.3274	0.21301
MC_4	MC	37.8961	32.7937	1.4157	0.970015	1.0585	1.10765	0	0.0131083	9.32001	0.114698
MC_5	MC	48.3205	41.029	0.891365	1.13059	0.655415	0.881534	0	0.00327708	0.963461	0.281829
MC_6	MC	28.2746	44.4208	2.77568	2.52335	3.61789	1.62543	0	0	1.06505	0.471899
MF_1	MF	1.13387	0.743896	54.9435	2.05145	1.16336	20.1442	1.3862	0.0229395	3.42455	0.714403
MF_2	MF	44.7845	0.042602	8.32378	0.701294	0.878257	7.48812	0.85204	0.150746	6.60331	0.304768
MF_3	MF	45.1712	1.24529	9.6641	2.50369	1.3731	3.22792	8.73996	0.0753728	7.75684	0.114698
MF_4	MF	6.40013	2.71342	19.3085	0.878257	17.5356	7.04899	11.7614	0.0393249	6.03638	0.21301
MF_5	MF	6.51483	4.27986	26.5869	0.747174	0.812715	2.63149	11.2076	0.0327708	2.32672	0.101589
MF_6	MF	29.0054	5.69228	5.59397	3.06734	0.127806	0.521055	23.2378	1.83844	1.99574	0.383418
L-MG_1	L-MG	0	11.165	21.8483	6.34442	0	7.45207	0.0163854	0.124529	0.0360478	0.498116
L-MG_2	L-MG	47.5274	1.34032	1.56972	4.71899	3.59495	2.3726	18.3746	0.180239	2.25135	0.367033
L-MG_3	L-MG	54.6289	1.69425	15.7529	2.10061	0	3.62445	1.33049	0.0229395	1.60249	0.111421
L-MG_4	L-MG	37.4242	0.85204	21.9302	0.861871	3.30985	1.17319	17.8306	0.00983123	2.44798	0.137637
L-MG_5	L-MG	0.534164	12.833	19.4691	9.90988	0.0688186	11.5484	7.05227	3.0739	1.00606	1.00279
L-MG_6	L-MG	1.02573	6.84254	15.9528	3.73587	19.4724	8.291	17.6667	0.0655415	0.766836	1.53039
H-MG_1	H-MG	0	23.7817	4.8173	5.69884	0.00655415	6.13469	0.0917582	17.221	0.0327708	0.111421
H-MG_2	H-MG	0	0.40308	16.0413	22.1006	0	30.8438	1.04211	0.00327708	4.5322	1.26167
H-MG_3	H-MG	9.83123	1.76634	5.26954	7.86826	0.0622645	11.2863	16.5329	0.00983123	2.41848	1.63198
H-MG_4	H-MG	11.8532	0.0131083	7.8912	4.92217	6.34442	21.1208	3.60478	0.0131083	10.5292	4.71571
H-MG_5	H-MG	3.30657	3.48681	2.78552	7.83221	39.1512	2.32672	5.44978	0.00655415	1.029	0.629199
H-MG_6	H-MG	1.11748	1.06505	6.01344	13.9538	0.409635	7.22923	22.1793	0.842209	11.437	0.537441

## Sheet: Figure 6
ID	Group_name	Acetic_acid	Propionic_acid	Butyic_acid	Total_acid
NC_1	NC	1.42366	0.15645	0.159074	1.73918
NC_2	NC	1.56696	0.139799	0.151349	1.85811
NC_3	NC	1.79438	0.135612	0.204343	2.13433
NC_4	NC	1.55028	0.135251	0.358035	2.04356
NC_5	NC	2.12709	0.178609	0.43189	2.73759
NC_6	NC	1.51942	0.101277	0.241546	1.86224
MC_1	MC	0.452492	0.0201095	0.0896834	0.562285
MC_2	MC	0.472384	0.0286338	0.0292824	0.5303
MC_3	MC	0.424568	0.0348923	0.0453079	0.504768
MC_4	MC	0.492864	0.01	0.0284369	0.521301
MC_5	MC	0.492252	0.0304354	0.01	0.522688
MC_6	MC	0.510127	0.0373718	0.01	0.547499
MF_1	MF	0.648538	0.0320588	0.010555	0.680597
MF_2	MF	0.471242	0.01	0.0285529	0.499795
MF_3	MF	0.385769	0.0270037	0.0737803	0.486553
MF_4	MF	0.487474	0.01	0.0885678	0.576042
MF_5	MF	0.596499	0.0223334	0.0930862	0.711919
MF_6	MF	0.446722	0.01	0.0941634	0.540885
L-MG_1	L-MG	0.851909	0.0202297	0.0989704	0.971109
L-MG_2	L-MG	0.873752	0.0256861	0.141614	1.04105
L-MG_3	L-MG	0.57689	0.01	0.055064	0.631954
L-MG_4	L-MG	0.858517	0.041039	0.0704856	0.970041
L-MG_5	L-MG	1.29897	0.0513727	0.215202	1.56555
L-MG_6	L-MG	0.909117	0.0532427	0.0563552	1.01871
H-MG_1	H-MG	1.01659	0.024614	0.01	1.04121
H-MG_2	H-MG	1.32441	0.0590913	0.112167	1.49567
H-MG_3	H-MG	0.462431	0.0399655	0.0554963	0.557892
H-MG_4	H-MG	1.32441	0.0590913	0.112167	1.49567
H-MG_5	H-MG	0.632517	0.01	0.01	0.632517
H-MG_6	H-MG	0.691679	0.0339802	0.0565842	0.782243

## Sheet: Figure 7
number	Weight	FBG	AUC of OGTT	Incremental AUC	HOMA-IR	Acetic acid	Total acid	GLP-1	Escherichia-Shigella	Staphylococcus	Aerococcus	Dubosiella	Proteus	Bifidobacterium	Kurthia	norank_f__Muribaculaceae	Enterococcus	Lactobacillus
1	27.42	9.1	29.6	3.525	1.37509	1.424	1.739	66.12	12.2202	9.45437	0.229395	21.5632	34.2881	1.81222	0	4.16189	5.31542	0.203179
2	26.38	8.6	26.65	0.575	1.34353	1.567	1.858	68.55	16.0937	5.44322	0.947075	0	59.9017	0.167131	0.963461	0.550549	4.87301	2.3595
3	27.23	8.8	25.15	-0.825	1.40837	1.794	2.134	53.12	0.00327708	0.0819269	1.58611	0	0.0163854	0.0589874	0	33.9046	0.209733	36.2215
4	26.18	8.9	25.875	-1.15	1.43593	1.55	2.044	49.26	0.042602	1.27478	0.966738	0.00655415	0.0327708	0.0196625	0.0196625	11.6009	0.50467	19.2168
5	26.84	8.7	22.875	1.375	1.5372	2.127	2.738	44.52	0.0393249	0.0557103	0.114698	33.4753	0.00655415	0.550549	0.111421	22.8806	6.4624	0.714403
6	28.37	9.4	26.775	-1.8	1.56936	1.519	1.862	49.26	0.00983123	0.00655415	0	34.914	0.00327708	0	0.0589874	20.8062	0.0229395	21.8745
7	33.58	14.3	47.175	-10.05	2.89246	0.452	0.562	50.97	47.6454	36.854	0.485007	0.845486	1.45502	1.97935	0	0.00655415	1.60249	0.327708
8	34.38	15.7	55.75	0.175	2.45273	0.472	0.53	48.27	21.5075	39.8001	1.1437	7.37998	3.37211	2.82812	0	0.314599	2.57906	0.56038
9	34.6	15	54.425	2.05	2.95731	0.425	0.505	34.77	52.5348	1.35999	3.49009	5.35474	0	5.82009	1.05522	0	14.3274	0.21301
10	32.23	17.3	55.8	5.425	3.23374	0.493	0.521	53.49	37.8961	32.7937	1.4157	0.970015	1.0585	1.10765	0	0.0131083	9.32001	0.114698
11	33.54	15.9	51.45	-5.25	2.23994	0.492	0.523	25.94	48.3205	41.029	0.891365	1.13059	0.655415	0.881534	0	0.00327708	0.963461	0.281829
12	33.19	16	56.875	2.275	2.60917	0.51	0.547	22.71	28.2746	44.4208	2.77568	2.52335	3.61789	1.62543	0	0	1.06505	0.471899
13	29.19	12.2	46.775	-9	1.71869	0.649	0.681	55.77	1.13387	0.743896	54.9435	2.05145	1.16336	20.1442	1.3862	0.0229395	3.42455	0.714403
14	29.67	9.4	43.725	-11.825	1.66088	0.471	0.5	69.05	44.7845	0.042602	8.32378	0.701294	0.878257	7.48812	0.85204	0.150746	6.60331	0.304768
15	28.82	9.1	45.5	-10.825	1.00264	0.386	0.487	86.05	45.1712	1.24529	9.6641	2.50369	1.3731	3.22792	8.73996	0.0753728	7.75684	0.114698
16	29.76	10.7	44.475	-8.4	1.51579	0.487	0.576	67.08	6.40013	2.71342	19.3085	0.878257	17.5356	7.04899	11.7614	0.0393249	6.03638	0.21301
17	27.97	10.9	47.5	-6.75	1.87015	0.596	0.712	61.55	6.51483	4.27986	26.5869	0.747174	0.812715	2.63149	11.2076	0.0327708	2.32672	0.101589
18	26.44	11.8	45.65	-11.825	1.67162	0.447	0.541	99.63	29.0054	5.69228	5.59397	3.06734	0.127806	0.521055	23.2378	1.83844	1.99574	0.383418
19	27.85	11.5	47.075	-8.425	1.32591	0.852	0.971	61.99	0	11.165	21.8483	6.34442	0	7.45207	0.0163854	0.124529	0.0360478	0.498116
20	28.49	12.3	47.85	-8	1.78181	0.874	1.041	63.79	47.5274	1.34032	1.56972	4.71899	3.59495	2.3726	18.3746	0.180239	2.25135	0.367033
21	30.67	12.7	48.95	-6.375	2.04903	0.577	0.632	61.12	54.6289	1.69425	15.7529	2.10061	0	3.62445	1.33049	0.0229395	1.60249	0.111421
22	29.82	13.9	48.475	-7.825	2.95378	0.859	0.97	44.52	37.4242	0.85204	21.9302	0.861871	3.30985	1.17319	17.8306	0.00983123	2.44798	0.137637
23	28.76	12.6	50.025	-2.975	1.32381	1.299	1.566	75.38	0.534164	12.833	19.4691	9.90988	0.0688186	11.5484	7.05227	3.0739	1.00606	1.00279
24	29.47	12.4	48	-3.575	1.36623	0.909	1.019	75.94	1.02573	6.84254	15.9528	3.73587	19.4724	8.291	17.6667	0.0655415	0.766836	1.53039
25	27.44	12.5	49.575	-5.8	1.1854	1.017	1.041	78.8	0	23.7817	4.8173	5.69884	0.00655415	6.13469	0.0917582	17.221	0.0327708	0.111421
26	29.18	9.9	44.85	-9.55	1.29338	1.324	1.496	105.18	0	0.40308	16.0413	22.1006	0	30.8438	1.04211	0.00327708	4.5322	1.26167
27	29.48	13.3	47.7	-7.7	2.00975	0.462	0.558	73.74	9.83123	1.76634	5.26954	7.86826	0.0622645	11.2863	16.5329	0.00983123	2.41848	1.63198
28	27.75	11.4	47.55	-7.75	1.3727	1.324	1.496	113.73	11.8532	0.0131083	7.8912	4.92217	6.34442	21.1208	3.60478	0.0131083	10.5292	4.71571
29	29.42	13.3	46.45	-4.275	2.75823	0.633	0.633	43.35	3.30657	3.48681	2.78552	7.83221	39.1512	2.32672	5.44978	0.00655415	1.029	0.629199
30	29.62	10.8	44.5	-9.4	1.63198	0.692	0.782	81.18	1.11748	1.06505	6.01344	13.9538	0.409635	7.22923	22.1793	0.842209	11.437	0.537441

## Sheet: Supplementary Figure 1
ID	Group_name	Insulin_13w	Glucose_7w_0min	Glucose_7w_30min	Glucose_7w_60min	Glucose_7w_90min	Glucose_7w_120min	Glucose_13w_0min	Glucose_13w_30min	Glucose_13w_60min	Glucose_13w_90min	Glucose_13w_120min
NC_1	NC	3.39995	7.9	18.7	13.6	11.5	8.8	9.1	21.8	16.4	12.3	8.3
NC_2	NC	3.51506	8.6	20.3	14.4	9.2	7.9	8.6	21.3	13.4	10.1	8.4
NC_3	NC	3.60094	8.8	21.1	13.6	9.1	7.5	8.8	20.1	12.6	9.6	7.2
NC_4	NC	3.63017	8.7	20	13.3	11	10.8	8.9	18.5	14.3	10.4	8.2
NC_5	NC	3.97551	8.5	16.4	10.5	8.2	7.3	8.7	17.4	11.8	8.7	7
NC_6	NC	3.75644	9.4	21	16.8	10.1	9.1	9.4	19.2	15.8	9.5	8.7
MC_1	MC	4.55107	17.6	33.3	31.1	28.5	25.5	14.3	27.2	25.2	23.9	21.8
MC_2	MC	3.51506	17.4	32.3	30.4	27.2	25.1	15.7	33.3	29.1	28.5	25.5
MC_3	MC	4.43596	13.6	29.7	28.3	27.1	25.7	15	31.8	29.4	27.2	25.9
MC_4	MC	4.20573	14.8	29	27.1	25.5	23.5	17.3	31.3	28.2	29.5	27.9
MC_5	MC	3.16972	15.3	33.3	32.5	27.2	25.5	15.9	29	27.7	26.5	23.5
MC_6	MC	3.66914	16.4	30.6	29.3	28.5	25.2	16	33.3	32.5	27.2	25.5
MF_1	MF	3.16972	17.8	31.3	30.1	28.5	25.5	12.2	27.8	25.1	23.7	21.7
MF_2	MF	3.97551	16.9	32.1	30.4	27.2	25.9	9.4	27.5	23.1	22.1	20.1
MF_3	MF	2.47905	17.3	33.3	29.5	28.8	24.8	9.1	28.9	24.5	22.7	20.7
MF_4	MF	3.18741	13.4	31.1	29.7	26.5	23.5	10.7	25.8	24.7	22.5	21.2
MF_5	MF	3.8604	15.7	30.7	30	27.2	25.5	10.9	28.1	26.1	24	22.7
MF_6	MF	3.18741	14.9	33.1	30.3	30	28.2	11.8	28.4	24.3	22.5	20.4
L-MG_1	L-MG	2.59416	17.8	33.3	29.6	26.7	25	11.5	27.7	25.7	23.8	22.4
L-MG_2	L-MG	3.2594	16.5	33.3	29.6	27.6	25.9	12.3	28.3	26.1	24.1	22.1
L-MG_3	L-MG	3.63017	13.5	32.6	30.2	27.9	26.4	12.7	27.7	26.7	25.3	23.7
L-MG_4	L-MG	4.78129	17.7	32.1	31.4	28.5	23.5	13.9	28.2	26.5	24.7	21.2
L-MG_5	L-MG	2.36394	17.9	29.3	28.8	26.8	24.3	12.6	29.7	27	25.2	23.7
L-MG_6	L-MG	2.47905	14.6	29.1	28.2	26.1	24.9	12.4	28.4	25.5	24.7	22.4
H-MG_1	H-MG	2.13371	13.4	33.3	30.7	27.2	25.7	12.5	28.3	27.1	25.7	23.6
H-MG_2	H-MG	2.9395	17.5	31.7	30.2	26.2	23.9	9.9	27.9	24.7	22.1	20.1
H-MG_3	H-MG	3.39995	15.9	31.8	30.8	28.1	24.3	13.3	28.2	25.5	23.7	22.7
H-MG_4	H-MG	2.70928	16.3	32.2	29.6	28.1	25.1	11.4	28.6	26.7	23.5	21.2
H-MG_5	H-MG	4.66618	17.4	28	27.2	25.8	23.5	13.3	27.3	26.1	22	21.7
H-MG_6	H-MG	3.39995	16.3	32.8	28.9	25.9	24.1	10.8	27.1	23.3	22.5	21.4

## Sheet: Descriptive statistics
Variable Name	Units	NC		MC		MF		L-MG		H-MG		P1	P2
		n	result	n	result	n	result	n	result	n	result
Body_weight_0w	g	6	20.40±0.45	6	20.32±0.60	6	20.33±0.92	6	20.62±0.74	6	20.18±0.77	0.848462	0.660129
Body_weight_7w	g	6	24.18±0.69	6	28.68±1.34	6	27.15±0.61	6	28.30±0.63	6	27.68±1.33	0.0764374	0.0569002
Body_weight_13w	g	6	27.04 (26.33, 27.66)	6	33.56 (32.95, 34.44)	6	29.01 (27.59, 29.69)	6	29.12 (28.33, 30.03)	6	29.30 (27.67, 29.52)	0.00963772	0.719925
Fasting_blood_glucose_7w	mmol/L	6	8.65 (8.35, 8.95)	6	15.85 (14.50, 17.45)	6	16.30 (14.53, 17.43)	6	17.10 (14.33, 17.83)	6	16.30 (15.28, 17.43)	0.000165423	0.092542
Fasting_blood_glucose_13w	mmol/L	6	8.92±0.29	6	15.70±1.01	6	10.68±1.24	6	12.57±0.78	6	11.87±1.40	0.130013	0.0547422
Incremental_AUC	mmol/L	6	-0.13 (-1.31, 1.91)	6	1.11 (-6.45, 3.06)	6	-9.91 (-11.83, -7.99)	6	-7.10 (-8.11, -3.43)	6	-7.73 (-9.44, -5.42)	0.104503	0.0130853
Insulin_13w	mIU/L	6	3.65±0.20	6	3.93±0.55	6	3.31±0.55	6	3.18±0.93	6	3.21±0.86	0.694659	0.125672
HOMA_IR_13w	-	6	1.42 (1.37, 1.55)	6	2.75 (2.40, 3.03)	6	1.67 (1.39, 1.76)	6	1.57 (1.33, 2.28)	6	1.50 (1.27, 2.20)	0.00260777	0.0605819
sobs	-	6	141.67±16.34	6	113.50±21.13	6	165.17±20.53	6	157.17±32.47	6	154.83±31.40	0.537803	0.268971
shannon	-	6	2.62±0.50	6	2.02±0.21	6	2.50±0.39	6	2.43±0.44	6	2.84±0.51	0.200386	0.374284
simpson	-	6	0.18±0.08	6	0.26±0.04	6	0.20±0.09	6	0.19±0.09	6	0.12±0.05	0.269736	0.471205
Escherichia-Shigella	%	6	0.04 (0.01, 13.19)	6	42.77 (26.58, 49.37)	6	17.76 (5.08, 44.88)	6	19.22 (0.40, 49.30)	6	2.21 (0.00, 10.34)	0.000156311	8.36321e-07
Staphylococcus	%	6	0.68 (0.04, 6.45)	6	38.33 (24.94, 41.88)	6	1.98 (0.57, 4.63)	6	4.27 (1.22, 11.58)	6	1.42 (0.31, 8.56)	1.01403e-06	0.12248
Aerococcus	%	6	0.59 (0.09, 1.12)	6	1.28 (0.79, 2.95)	6	14.49 (7.64, 33.68)	6	17.71 (12.21, 21.87)	6	5.64 (4.31, 9.93)	6.8841e-06	0.00468599
Dubosiella	%	6	10.78 (0.00, 33.83)	6	1.83 (0.94, 5.86)	6	1.46 (0.74, 2.64)	6	4.23 (1.79, 7.24)	6	7.85 (5.50, 15.99)	1.99228e-06	1.6609e-08
Proteus	%	6	0.02 (0.01, 40.69)	6	1.26 (0.49, 3.43)	6	1.02 (0.64, 5.41)	6	1.69 (0.00, 7.56)	6	0.24 (0.00, 14.55)	1.36682e-08	0.0013855
Bifidobacterium	%	6	0.11 (0.01, 0.87)	6	1.80 (1.05, 3.58)	6	5.14 (2.10, 10.65)	6	5.54 (2.07, 9.11)	6	9.26 (5.18, 23.55)	6.85294e-06	0.00255973
Kurthia	%	6	0.04 (0.00, 0.32)	6	0.00 (0.00, 0.26)	6	9.97 (1.25, 14.63)	6	12.36 (1.00, 17.97)	6	4.53 (0.80, 17.94)	7.42752e-06	0.000134812
norank_f__Muribaculaceae	%	6	16.20 (3.26, 25.64)	6	0.00 (0.00, 0.09)	6	0.06 (0.03, 0.57)	6	0.10 (0.02, 0.90)	6	0.01 (0.01, 4.94)	1.37333e-08	5.2574e-05
Enterococcus	%	6	2.69 (0.16, 5.60)	6	2.09 (1.04, 10.57)	6	4.73 (2.24, 6.89)	6	1.30 (0.58, 2.30)	6	3.48 (0.78, 10.76)	0.000853408	0.00171649
Lactobacillus	%	6	10.79 (0.59, 25.46)	6	0.30 (0.19, 0.49)	6	0.26 (0.11, 0.47)	6	0.43 (0.13, 1.13)	6	0.95 (0.43, 2.40)	1.09365e-09	2.92378e-08
Acetic_acid	μg/g	6	1.56 (1.50, 1.88)	6	0.48 (0.45, 0.50)	6	0.48 (0.43, 0.61)	6	0.87 (0.78, 1.01)	6	0.85 (0.59, 1.32)	0.000952803	0.00308048
Propionic_acid	μg/g	6	0.14 (0.13, 0.16)	6	0.03 (0.02, 0.04)	6	0.02 (0.01, 0.03)	6	0.03 (0.02, 0.05)	6	0.04 (0.02, 0.06)	1.92566e-05	0.350989
Butyic_acid	μg/g	6	0.22 (0.16, 0.38)	6	0.03 (0.01, 0.06)	6	0.08 (0.02, 0.09)	6	0.08 (0.06, 0.16)	6	0.06 (0.01, 0.11)	0.000114185	0.00770251
Total_acid	μg/g	6	1.95 (1.83, 2.29)	6	0.53 (0.52, 0.55)	6	0.56 (0.50, 0.69)	6	0.99 (0.89, 1.17)	6	0.91 (0.61, 1.50)	0.000217607	0.0176792
Glucose_7w_AUC	mmol/L·min	6	26.08 (24.86, 27.41)	6	55.09 (51.88, 56.83)	6	55.66 (53.91, 56.61)	6	55.41 (52.64, 55.96)	6	54.85 (53.11, 55.38)	2.11671e-07	0.767351
Glucose_13w_AUC	mmol/L·min	6	26.26 (24.58, 27.48)	6	55.09 (50.38, 56.07)	6	45.58 (44.29, 46.96)	6	48.24 (47.66, 49.22)	6	47.00 (44.76, 48.17)	9.81196e-05	0.067533
